# Supplementary material for: Comprehensive Characterization of Metabolism-Associated Subtypes of Renal Cell Carcinoma to Aid Clinical Therapy
Source: Oxid Med Cell Longev. 2022 Feb 27;2022:9039732. doi: 10.1155/2022/9039732 (PMC8898770; doi:10.1155/2022/9039732)
Supplement: Supplementary Materials — Figure S1-S4 with corresponding legends (.docx file) and Table S1-S3 (.pdf files) were uploaded in the Supplemental Files. [file 9039732.f1.zip]

Archive with 4 entries (4 files):
- Supplementary Figure (1).docx
- Table S1 (1).pdf
- Table S2 (1).pdf
- Table S3 (1).pdf
